# Supplementary material for: New eight genes identified at the clinical multidrug-resistant Acinetobacter baumannii DMS06669 strain in a Vietnam hospital
Source: Ann Clin Microbiol Antimicrob. 2017 Nov 14;16:74. doi: 10.1186/s12941-017-0250-9 (PMC5686800; doi:10.1186/s12941-017-0250-9)
Supplement: Supplementary file 1 — Additional file 1: Table S1. Detailed result of all antibiotic resistance genes in each antibiotic class of A. baumannii DMS06669 and other 21 A. baumannii strains (downloaded from KEGG database) from searching ResFinder database (genes with name in red color were not reported in other A. baumanni strains before). [file 12941_2017_250_MOESM1_ESM.xlsx]

## Sheet: Sheet1
Table S1. Detailed result of all antibiotic resistance genes in each antibiotic class of A.baumannii DMS06669 and other 21 A.baumannii strains (downloaded from KEGG database) from searching ResFinder database (Genes with name in red color were never reported in other A.baumanni strains before)
CLASS	Aminoglycoside														Beta-lactam																						Fluoroquinolone	MLS - Macrolide, Lincosamide and Streptogramin B		Phenicol				Rifampicin		Sulphonamide		Tetracycline
	aacA4	aac(6')-Il	aac(3)-Ia	aac(3)-IIa	strB	strA	aph(3')-Ic	armA	aadB	rmtB	aadA1	aadA16	aac(3)-IId	aph(3')-VIa	blaOXA-10	blaOXA-58	blaADC-25	blaOXA-64	blaVEB-1	blaVEB-7	blaNDM-1	blaOXA-66	blaOXA-109	blaPER-1	blaOXA-20	blaTEM-1D	blaOXA-65	blaTEM-1B	blaOXA-23	blaOXA-51	blaOXA-235	blaOXA-68	blaOXA-70	blaOXA-69	blaOXA-75	blaOXA-180	aac(6')Ib-cr	mphE	msrE	catB8	catA1	floR	cmlA1	ARR-2	ARR-3	sul2	sul1	tet(A)	tet(B)
ACICU	x															x	x					x			x												x										x
1656-2		x	x		x	x											x						x	x																						x	x
TCDC-AB0715	x		x		x	x	x				x						x					x				x			x								x			x						x	x		x
BJAB0868	x				x	x	x	x			x						x					x				x			x								x	x	x	x						x	x		x
BJAB07104	x				x	x	x	x			x						x					x							x								x	x	x	x						x	x		x
TYTH-1	x				x	x		x			x						x					x															x	x	x	x						x	x		x
MDR-ZJ06	x		x		x	x	x	x			x						x					x							x								x	x	x	x							x		x
AC29					x	x	x	x									x					x				x												x	x										x
MDR-TJ	x		x		x	x		x			x						x					x							x								x	x	x	x						x	x		x
AbH120-A2				x	x	x											x										x	x																		x
ab030				x	x	x											x										x	x	x																	x
D1279779																	x																			x
ATCC_17978																	x																			x										x
ZW85-1														x			x				x									x																x			x
LAC-4					x	x			x								x														x	x														x
BJAB0715					x	x							x	x		x	x												x			x														x			x
DMS06669									x	x	x	x			x	x	x	x		x	x																	x	x			x	x		x		x
ab031					x	x											x																x													x
AB307-294																	x																	x
AB0057			x				x				x						x									x			x					x							x						x	x
SDF																																			x
AYE			x		x	x	x		x		x				x		x		x															x							x		x	x			x	x
[truncated: 5 more columns]
